# Supplementary material for: Analyses of MiRNA Functions in Maize Using a Newly Developed ZMBJ-CMV-2bN81-STTM Vector
Source: Front Plant Sci. 2019 Oct 17;10:1277. doi: 10.3389/fpls.2019.01277 (PMC6811604; doi:10.3389/fpls.2019.01277)
Supplement: Supplementary file 1 [file Table_1.xlsx]

## Sheet: Supplementary Table S1
Supplementary Table S1. Primers used in this study
Name	Sequence (5’-3’)	Usefulness
For STTM construction
STTM159 F	ATGTCCGAGTCTGAG CAGAGCTCCCTCTATCAATCCAAAGTTGTTGTTGTTATGG	For cloning STTM159
STTM159 R	AAGGGGAGGTTCTAG TTTGGATTGATAGAGGGAGCTCTGATTCTTCTTCTTTAGACCA
STTM165/166 F	ATGTCCGAGTCTGAG GGGGGATGAAGCTACCTGGTCCGAGTTGTTGTTGTTATGG	For cloning STTM165/166
STTM165/166 R	AAGGGGAGGTTCTAG TCGGACCAGGTAGCTTCATTCCCCATTCTTCTTCTTTAGACCA
STTM167 F	ATGTCCGAGTCTGAG TAGATCATGCTCTAGGCAGCTTCAGTTGTTGTTGTTATGG	For cloning STTM167
STTM167 R	AAGGGGAGGTTCTAG TGAAGCTGCCTAGAGCATGATCTAATTCTTCTTCTTTAGACCA
STTM482 F	ATGTCCGAGTCTGAG AATGGGAGGACTAACAAGGAAGAGTTGTTGTTGTTATGG	For cloning STTM482
STTM482 R	AAGGGGAGGTTCTAG TCTTCCTTGTTAGTCCTCCCATTATTCTTCTTCTTTAGACCA
48 nts	GTTGTTGTTGTTATGGTCTAATTTAAATATGGTCTAAAGAAGAAGAAT	As STTM template
stem-loop RT for miRNA
Nbe-miR159 RT	GTCTCCTCTGGTGCAGGGTCCGAGGTATTCGCACCAGAGGAGACCAGAGCTCCCTT	For miR159 RT
Nbe-miR159 FP	GCGGGCTTTGGATTGAAGG	For miR159 Real time PCR
Nbe-miR165/166 RT	GTCTCCTCTGGTGCAGGGTCCGAGGTATTCGCACCAGAGGAGACgGGGG(A/G)ATGAAG	For miR165/166 RT
Nbe-miR165/166 FP	CGGCTCGGACCAGGCTT	For miR165/166 Real time PCR
eIF4A FP	GCTTTGGTCTTGGCACCTACTC	For eIF4A Real time PCR
eIF4A RP	TGCTCGCATGACCTTTTCAA	For eIF4A Real time PCR
Stem RP	GTGCAGGGTCCGAGGT	For stem-loop universal reverse primer
zma-miR167 RT	GTCTCCTCTGGTGCAGGGTCCGAGGTATTCGCACCAGAGGAGACTAGATCATGCTG	For miR167 RT
zma-miR167 FP	CGGCTGAAGCTGCCAGC	For miR167 Real time PCR
zma-miR482 RT	GTCTCCTCTGGTGCAGGGTCCGAGGTATTCGCACCAGAGGAGACAATGGGAGGAA	For miR482 RT
zma-miR482 FP	CGGCGTCTTCCTTGTTCC	For miR482 Real time PCR
UBQ6-F	AGACATCCGATAAAATTGGAACG	For ubiquitin Real-time RT-PCR
UBQ6-R	GGACCATTTCTCGATTTGTGC	For ubiquitin Real-time RT-PCR
The target gene primers
miR165/166 target FP	ATCCGCCAAGGGATGCTAGT	For miR165/166 target gene Real-time PCR
miR165/166 target RP	TCGGCTCTAGACCAACCAGG
miR159 target FP	CATCACCCATCATTCTCCGGT	For miR159 target gene Real-time PCR
miR159 target RP	GACCACTGTTCCGAGGTGAC
qZmARF3-F	GGAAACGATCCACGCTACCT	For Real-time PCR
qZmARF3-R	TACAAGCGACGGGGAGTTC	For Real-time PCR
qZmARF9-F	GACCGAGATGAAGACCAGAAAC	For Real-time PCR
qZmARF9-R	ACAGGGCTAGGTCACCTCTACA	For Real-time PCR
qZmARF16-F	CTCCCCGTCTGATGATGTCT	For Real-time PCR
qZmARF16-R	GGTTTTACTGCATCGCAACA	For Real-time PCR
qZmARF18-F	GTTGGTCTGCGACTTGATGA	For Real-time PCR
qZmARF18-R	AGAGCATAGGCCTGGCTACA	For Real-time PCR
qZmARF22-F	TAGTTTAGGGCTGGCCTGTG	For Real-time PCR
qZmARF22-R	CGGCTGCTGGTAGTTTCTTC	For Real-time PCR
qZmARF30-F	GATCCCCGCTACCTATCTTAAA	For Real-time PCR
qZmARF30-R	CAAGTAACGGGGGAGTTCTG	For Real-time PCR
UDP-F5	TCGAGGCTATCAGTGCTCCT	For miR482 target gene Real-time PCR
UDP-R5	CCGATCAAAATGCGCTGCTT
qActin-F	TGCCATTCTCCGTCTTGACT	For β-actin Real-time RT-PCR
qActin-R	TGCAGTCTCGAGTTCCTGTT
ZmUBQ-F	GGAAAAACCATAACCCTGGA	For ubiquitin Real-time RT-PCR
ZmUBQ-R	ATATGGAGAGAGGGCACCAG
